# Supplementary material for: Initial Outcomes from a Minimally Invasive Cardiac Surgery—Off-Pump Coronary Artery Bypass Grafting (MICS-OPCAB) Programme: A Case Series of the First 50 Patients Single-Centre Experience
Source: J Cardiovasc Dev Dis. 2025 Nov 25;12(12):456. doi: 10.3390/jcdd12120456 (PMC12734048; doi:10.3390/jcdd12120456)
Supplement: Supplementary file 1 [file jcdd-12-00456-s001.zip]

Archive with 1 entries (1 files):
- jcdd-3934548 supplementary.pdf
